# Supplementary material for: Concurrent Change in Serum Cholinesterase Activity and Midregional-Proadrennomedullin Level Could Predict Patient Outcome following Liver Transplantation
Source: Biomolecules. 2022 Jul 15;12(7):989. doi: 10.3390/biom12070989 (PMC9312899; doi:10.3390/biom12070989)
Supplement: Supplementary file 1 [file biomolecules-12-00989-s001.zip]

Archive with 1 entries (1 files):
- biomolecules-1758814-supplementary.pdf
